# Supplementary material for: Functional and Integrative Analysis of the Proteomic Profile of Radish Root under Pb Exposure
Source: Front Plant Sci. 2016 Dec 15;7:1871. doi: 10.3389/fpls.2016.01871 (PMC5156831; doi:10.3389/fpls.2016.01871)
Supplement: Table S3 — KEGG pathways of the DAPS involved in radish root response under Pb500 and Pb 1000 exposure. [file Table3.xlsx]

## Sheet: Sheet1
Table S3 KEGG pathways of the DAPS involved in radish root response under Pb500 and Pb 1000 exposure
Accession	Pathway	Pathway ID	Pathway clasffication	No. of the DEPs	Protein ID
1	Starch and sucrose metabolism	ko00500	Carbohydrate metabolism	15	CL13925.Contig1
					CL14463.Contig1
					Unigene28735
					Unigene8490
					CL13719.Contig1
					Unigene27442
					CL4672.Contig3
					CL1804.Contig2
					Unigene6665
					Unigene1608
					Unigene24278
					Unigene22434
					Unigene22583
					CL2252.Contig2
					CL747.Contig1
2	Phenylalanine metabolism	ko00360	Amino acid metabolism	13	CL202.Contig2
					CL10451.Contig3
					CL10451.Contig1
					CL2838.Contig1
					Unigene2014
					CL9193.Contig2
					CL2682.Contig1
					CL11072.Contig3
					CL10451.Contig5
					CL11551.Contig1
					CL4030.Contig1
					CL2420.Contig2,
					CL2621.Contig2
3	Phenylpropanoid biosynthesis	ko00940	Biosynthesis of other secondary metabolites	13	CL202.Contig2
					CL369.Contig2
					Unigene22583
					CL830.Contig13
					CL4030.Contig1
					CL10451.Contig1
					CL2838.Contig1
					Unigene2014
					CL9193.Contig2
					CL2682.Contig1
					CL11072.Contig3
					CL10451.Contig5
					CL10451.Contig3
4	Pyruvate metabolism	ko00620	Carbohydrate metabolism	12	CL4340.Contig1
					Unigene27340,
					CL3155.Contig1
					CL5193.Contig1
					CL1180.Contig12
					CL5413.Contig1
					CL3537.Contig1
					CL4991.Contig2
					Unigene21237
					CL4859.Contig1
					CL1999.Contig1
					CL3741.Contig1
5	Carbon fixation in photosynthetic organisms	ko00710	Energy metabolism	12	CL9746.Contig2
					CL6528.Contig2
					CL2420.Contig2
					CL5706.Contig3
					CL7135.Contig2
					Unigene24472
					CL1180.Contig12
					CL5413.Contig1
					Unigene21237
					CL3537.Contig1
					CL5706.Contig1
					CL11551.Contig1
6	Glycolysis / Gluconeogenesis	ko00010	Carbohydrate metabolism	11	CL13719.Contig1
					CL9746.Contig2
					Unigene27340
					CL3155.Contig1
					CL7135.Contig2
					CL5193.Contig1
					Unigene28395
					CL3741.Contig1
					CL4329.Contig1
					CL4991.Contig2
					CL1999.Contig1
7	Purine metabolism	ko00230	Nucleotide metabolism	9	CL736.Contig5,
					CL11706.Contig1
					CL12333.Contig3
					CL5193.Contig1
					CL736.Contig2
					CL13189.Contig2
					CL4991.Contig2
					CL1999.Contig1
					CL12333.Contig2
8	Alanine, aspartate and glutamate metabolism	ko00250	Amino acid metabolism	8	CL2603.Contig2
					CL12333.Contig2
					CL6528.Contig2
					CL2420.Contig2
					CL12333.Contig3
					CL3695.Contig2
					CL11551.Contig1
					CL13189.Contig2
9	Carbon fixation pathways in prokaryotes		Energy metabolism	7	Unigene27340
					CL4788.Contig1
					CL7782.Contig1
					CL5413.Contig1
					CL14029.Contig1
					CL3537.Contig1
					CL3741.Contig1
10	Pentose phosphate pathway	ko00030	Carbohydrate metabolism	6	CL13719.Contig1
					CL5706.Contig3
					Unigene24472
					CL5893.Contig1
					Unigene29031
					CL5706.Contig1
11	Methane metabolism		Energy metabolism	6	CL1405.Contig1
					CL8969.Contig1
					Unigene27340
					CL5413.Contig1
					CL3537.Contig1
					CL3741.Contig1
12	Amino sugar and nucleotide sugar metabolism	ko00520	Carbohydrate metabolism	6	CL13719.Contig1
					Unigene22583
					CL861.Contig1
					CL77.Contig4
					CL1519.Contig4
					Unigene1608
13	Cysteine and methionine metabolism	ko00270	Amino acid metabolism	6	CL105.Contig4
					CL2420.Contig2
					CL4308.Contig1
					CL931.Contig1
					CL6528.Contig2
					CL11551.Contig1
14	Drug metabolism - other enzymes		Xenobiotics biodegradation and metabolism	5	Unigene24278
					Unigene8058
					Unigene20809
					CL9050.Contig1
					CL11043.Contig1
15	Arginine and proline metabolism	ko00330	Amino acid metabolism	5	CL2420.Contig2
					CL3155.Contig1
					Unigene23022
					Unigene21237
					CL11551.Contig1
16	Oxidative phosphorylation	ko00190	Energy metabolism	5	Unigene623
					Unigene21039
					CL14029.Contig1
					CL3612.Contig1
					CL14142.Contig1
17	Glutathione metabolism	ko00480	Metabolism of other amino acids	5	Unigene20420
					CL5893.Contig1
					CL7782.Contig1
					CL6528.Contig2
					Unigene26260
18	Pentose and glucuronate interconversions	ko00040	Carbohydrate metabolism	5	CL3155.Contig1
					CL1804.Contig2
					Unigene24472
					Unigene24278
					CL2252.Contig2
19	Sulfur metabolism	ko00920	Energy metabolism	4	CL4340.Contig1
					Unigene26618
					CL3596.Contig2
					CL1476.Contig1
20	Tryptophan metabolism	ko00380	Amino acid metabolism	4	CL5587.Contig3
					CL11551.Contig1
					CL3155.Contig1
					CL5587.Contig1
21	Glycerophospholipid metabolism	ko00564	Lipid metabolism	4	CL9411.Contig1
					CL2476.Contig1
					CL6149.Contig1
					CL11869.Contig1
22	Butanoate metabolism	ko00650	Carbohydrate metabolism	4	Unigene27340
					CL5893.Contig1
					CL14029.Contig1
					CL3695.Contig2
23	Propanoate metabolism	ko00640	Carbohydrate metabolism	4	CL9131.Contig2
					Unigene27340
					CL3155.Contig1
					CL3741.Contig1
24	Ascorbate and aldarate metabolism	ko00053	Carbohydrate metabolism	4	CL6385.Contig1
					CL3155.Contig1
					CL4700.Contig1
					CL12891.Contig1
25	Pyrimidine metabolism	ko00240	Nucleotide metabolism	4	CL2603.Contig2
					CL1886.Contig1
					CL11706.Contig1
					CL6699.Contig1
26	Glyoxylate and dicarboxylate metabolism	ko00630	Carbohydrate metabolism	4	CL5587.Contig3
					CL8969.Contig1
					CL6528.Contig2
					CL5587.Contig1
27	Ubiquinone and other terpenoid-quinone biosynthesis	ko00130	Metabolism of cofactors and vitamins	3	CL2420.Contig2
					Unigene27340
					CL11551.Contig1
28	Valine, leucine and isoleucine degradation	ko00280	Amino acid metabolism	3	CL9534.Contig1
					CL9131.Contig2
					CL3155.Contig1
29	Citrate cycle (TCA cycle)	ko00020	Carbohydrate metabolism	3	Unigene24672
					CL7782.Contig1
					CL14029.Contig1
30	One carbon pool by folate	ko00670	Metabolism of cofactors and vitamins	3	CL8969.Contig1
					CL4308.Contig1
					CL4788.Contig1
31	beta-Alanine metabolism	ko00410	Metabolism of other amino acids	3	CL9131.Contig2
					CL3155.Contig1
					CL3695.Contig2
32	Lysine degradation	ko00310	Amino acid metabolism	3	Unigene13233
					Unigene24672
					CL3155.Contig1
33	Inositol phosphate metabolism	ko00562	Carbohydrate metabolism	3	Unigene19903
					CL9746.Contig2
					Unigene19903
					CL3596.Contig2
34	Fatty acid degradation			3	CL14120.Contig1
					CL10366.Contig1
					CL3155.Contig1
35	Cyanoamino acid metabolism	ko00460	Metabolism of other amino acids	3	CL8969.Contig1
					CL6528.Contig2
					Unigene22583
36	Glycine, serine and threonine metabolism	ko00260	Amino acid metabolism	3	CL1405.Contig1
					CL8969.Contig1
					CL6528.Contig2
37	Selenocompound metabolism	ko00450	Metabolism of other amino acids	3	CL4308.Contig1
					CL6699.Contig1
					CL11551.Contig1
38	alpha-Linolenic acid metabolism	ko00592	Lipid metabolism	2	CL789.Contig1
					CL12169.Contig1
39	Linoleic acid metabolism	ko00591	Lipid metabolism	2	CL789.Contig1
					CL12169.Contig1
40	Arachidonic acid metabolism	ko00590	Lipid metabolism	2	CL13005.Contig1
					CL6528.Contig2
41	Taurine and hypotaurine metabolism	ko00430	Metabolism of other amino acids	2	CL6528.Contig2
					CL3695.Contig2
42	Aminobenzoate degradation		Xenobiotics biodegradation and metabolism	2	CL4042.Contig1
					CL2627.Contig2
43	Chloroalkane and chloroalkene degradation		Xenobiotics biodegradation and metabolism	2	CL13005.Contig1
					CL3155.Contig1
44	Nitrogen metabolism	ko00910	Energy metabolism	2	Unigene23992
					Unigene20036
45	Other glycan degradation	ko00511	Glycan biosynthesis and metabolism	2	Unigene17638
					CL6224.Contig1
46	Tropane, piperidine and pyridine alkaloid biosynthesis	ko00960	Biosynthesis of other secondary metabolites	2	CL2420.Contig2
					CL11551.Contig1
47	Porphyrin and chlorophyll metabolism	ko00860	Metabolism of cofactors and vitamins	2	CL8801.Contig2
					Unigene24278
48	Sphingolipid metabolism	ko00600	Lipid metabolism	2	CL1512.Contig1
					CL6224.Contig1
49	Novobiocin biosynthesis		Biosynthesis of other secondary metabolites	2	CL2420.Contig2
					CL11551.Contig1
50	Phenylalanine, tyrosine and tryptophan biosynthesis	ko00400	Amino acid metabolism	2	CL2420.Contig2
					CL11551.Contig1
51	Isoquinoline alkaloid biosynthesis	ko00950	Biosynthesis of other secondary metabolites	2	CL2420.Contig2
					CL11551.Contig1
52	Phosphatidylinositol signaling system	ko04070	Signal transduction	2	Unigene19903
					CL3596.Contig2
53	Tyrosine metabolism	ko00350	Amino acid metabolism	2	CL2420.Contig2
					CL11551.Contig1
54	Galactose metabolism	ko00052	Carbohydrate metabolism	2	Unigene22434
					CL6224.Contig1
55	Biosynthesis of ansamycins		Metabolism of terpenoids and polyketides	2	CL5706.Contig3
					CL5706.Contig1
56	Histidine metabolism	ko00340	Amino acid metabolism	2	CL2420.Contig2
					CL3155.Contig1
57	Glycosaminoglycan degradation	ko00531	Glycan biosynthesis and metabolism	2	Unigene24278
					CL6224.Contig1
58	Toluene degradation		Xenobiotics biodegradation and metabolism	1	CL14029.Contig1
59	Biotin metabolism		Metabolism of cofactors and vitamins	1	Unigene12630
60	Aminoacyl-tRNA biosynthesis	ko00970	Translation	1	CL8801.Contig2
61	Limonene and pinene degradation	ko00903	Metabolism of terpenoids and polyketides	1	CL3155.Contig1
62	Indole alkaloid biosynthesis	ko00901	Biosynthesis of other secondary metabolites	1	CL11059.Contig1
63	Terpenoid backbone biosynthesis	ko00900	Metabolism of terpenoids and polyketides	1	Unigene23950
64	Glycosphingolipid biosynthesis - ganglio series	ko00604	Glycan biosynthesis and metabolism	1	CL6224.Contig1
65	Ether lipid metabolism	ko00565	Lipid metabolism	1	CL2476.Contig1
66	Synthesis and degradation of ketone bodies	ko00072	Lipid metabolism	1	CL5893.Contig1
67	Glycerolipid metabolism	ko00561	Lipid metabolism	1	CL3155.Contig1
68	Lysine biosynthesis	ko00300	Amino acid metabolism	1	CL2420.Contig2
69	Chlorocyclohexane and chlorobenzene degradation		Xenobiotics biodegradation and metabolism	1	CL4042.Contig1
70	T cell receptor signaling pathway		Immune system	1	CL13005.Contig1
71	Fatty acid biosynthesis	ko00061	Lipid metabolism	1	Unigene12630
72	Flavone and flavonol biosynthesis	ko00944	Biosynthesis of other secondary metabolites	1	Unigene24278
73	Riboflavin metabolism	ko00740	Metabolism of cofactors and vitamins	1	CL2627.Contig2
74	Fructose and mannose metabolism	ko00051	Carbohydrate metabolism	1	CL9746.Contig2
75	Retinol metabolism		Metabolism of cofactors and vitamins	1	CL3155.Contig1
