# Supplementary material for: Functional and Integrative Analysis of the Proteomic Profile of Radish Root under Pb Exposure
Source: Front Plant Sci. 2016 Dec 15;7:1871. doi: 10.3389/fpls.2016.01871 (PMC5156831; doi:10.3389/fpls.2016.01871)
Supplement: Table S6 — Association analysis of miRNAs, genes, metabolites and proteins responsive to Pb stress in radish root. [file Table6.xls]

## Sheet: Sheet1
Table S6 Association analysis of miRNAs, genes, metabolites and proteins responsive to Pb stress in radish root.
miRNA	LogFCa	Target mRNA annotation	Protein ID	LogFCb	LogFCc	Intersected pathways	metabolites	LogFCd
miR156b	1.1813	Glutaredoxin	CL10604.Contig2	-0.12	-0.247
miR156b	1.1813	Aldose 1-epimerase	CL3177.Contig3	-0.19	-0.314	Glycolysis / Gluconeogenesis	Glucose(C00031)	0.24
miR156c	1.0788	Malate dehydrogenase	Unigene23018	-0.11	-0.134	Pyruvate metabolism,Carbon fixation in photosynthetic organisms,Citrate cycle (TCA cycle)	Citrate (C00158)	2.52
							Malate (C00149)	-0.61
miR396b	-0.5131	Thioredoxin	CL13300.Contig1	-0.15	-0.117
miR396b	-0.5131	Translation initiation factor	CL89.Contig1	0.084	0.0997
miR396b	-0.5131	Translation initiation factor	Unigene926	0.265	0.1418
miR396b	-0.5131	Translation initiation factor	Unigene26860	0.175	0.2201
